# Supplementary material for: Transcriptome profiling analysis of senescent gingival fibroblasts in response to Fusobacterium nucleatum infection
Source: PLoS One. 2017 Nov 30;12(11):e0188755. doi: 10.1371/journal.pone.0188755 (PMC5708803; doi:10.1371/journal.pone.0188755)
Supplement: S1 Table — The reads (FPKM) for F. nucleatum were compared between infected GF(P4) and GF(P22) cells. (XLS) [file pone.0188755.s004.xls]

## Sheet: S1 Table
S1 Table.
GF(P4)			GF(P22)
Gene	Locus	Fold change	Gene	Locus	Fold change
FNr08	NC_003454.1:731536-734463	686.954	FNt16	NC_003454.1:100649-388096	296186
FNr01	NC_003454.1:444878-493887	167.562	FNt45	NC_003454.1:1081919-1081996	48323.8
FNr04	NC_003454.1:526874-529745	158.682	FN1821	NC_003454.1:100649-388096	34738.7
FNt02	NC_003454.1:85321-85397	139.414	FNt14	NC_003454.1:100649-388096	31262.2
FN0479	NC_003454.1:1127142-1127592	104.761	FN0702	NC_003454.1:1361014-1361092	24168
FN0083	NC_003454.1:721319-721604	81.0424	FN1633	NC_003454.1:100649-388096	23486.3
FN0081	NC_003454.1:720174-720828	74.8322	FN1681	NC_003454.1:100649-388096	21776.6
FN1636	NC_003454.1:100649-388096	70.7501	FN1674	NC_003454.1:100649-388096	18301.5
FN0210	NC_003454.1:837137-837356	69.9627	FNt01	NC_003454.1:85235-85313	17568.9
FNr07	NC_003454.1:729877-731379	63.7539	FN1634	NC_003454.1:100649-388096	8243.31
rplS	NC_003454.1:1071500-1071851	60.5776	FN0231	NC_003454.1:857327-857441	4208.29
FN1078	NC_003454.1:1724292-1724838	59.9371	FN1952	NC_003454.1:444878-493887	3769.54
FN1635	NC_003454.1:100649-388096	59.0723	FNt13	NC_003454.1:100649-388096	2618.24
FN1024	NC_003454.1:1678261-1678570	56.7066	FN0797	NC_003454.1:1452527-1455889	620.822
FN0211	NC_003454.1:837363-837630	56.3566	FN1043	NC_003454.1:1694378-1694510	498.719
FN1835	NC_003454.1:100649-388096	56.0973	FN0919	NC_003454.1:1574388-1574625	484.425
FN2037	NC_003454.1:546858-547227	55.561	FN1073	NC_003454.1:1720542-1721049	359.392
FN0600	NC_003454.1:1255608-1256109	54.887	FN0051	NC_003454.1:688872-689351	289.453
FN1637,rplP	NC_003454.1:100649-388096	54.6171	FN0402	NC_003454.1:1040447-1040624	230.353
FN1826	NC_003454.1:100649-388096	51.8233	FN0575	NC_003454.1:1225470-1225644	224.712
FN1203,FN1204	NC_003454.1:1862400-1863958	51.7763	FN0232	NC_003454.1:857910-858108	133.681
FN1916	NC_003454.1:412495-412906	50.6495	FN1084	NC_003454.1:1728800-1729058	126.776
FN1630	NC_003454.1:100649-388096	48.3003	FN0655	NC_003454.1:1313511-1313850	102.579
FN1627	NC_003454.1:100649-388096	47.9877	FN1957	NC_003454.1:444878-493887	99.7833
FN1239	NC_003454.1:1896492-1897137	47.2619	FN2114	NC_003454.1:624099-624297	98.4558
FN1309	NC_003454.1:1964995-1965190	47.1685	FN1852	NC_003454.1:100649-388096	98.33
FN1750	NC_003454.1:100649-388096	46.9976	FN1871	NC_003454.1:100649-388096	97.3719
FN1093	NC_003454.1:1738354-1738783	46.6596	FN0199	NC_003454.1:825922-826225	94.4385
FN1270	NC_003454.1:1926415-1926766	46.3694	FN1673	NC_003454.1:100649-388096	92.9704
FN0377	NC_003454.1:1005432-1009256	46.3361	FN1278,FN1279	NC_003454.1:1936871-1938360	86.9742
FN1628	NC_003454.1:100649-388096	45.44	FN1188	NC_003454.1:1850919-1851417	82.8759
rplF	NC_003454.1:100649-388096	43.5301	FN1302	NC_003454.1:1959508-1959727	82.8372
FN1451	NC_003454.1:2131717-2132800	43.4206	FN1545	NC_003454.1:59272-59557	80.6652
FN2045	NC_003454.1:550463-550892	40.6973	FN1583,FN1584	NC_003454.1:95128-96248	80.6124
FN1350	NC_003454.1:2002448-2002933	40.2065	FN1328	NC_003454.1:1983006-1983219	80.4023
FN0189,FN0190	NC_003454.1:813342-815773	39.5431	FN0286	NC_003454.1:914272-914515	77.2394
FN1631	NC_003454.1:100649-388096	39.2869	FN0429	NC_003454.1:1071088-1071412	75.4542
FN1833	NC_003454.1:100649-388096	39.1429	FN0676	NC_003454.1:1332197-1332470	75.2102
FN2038	NC_003454.1:547273-547786	38.7794	FN2129	NC_003454.1:639689-639905	74.1361
FN0149	NC_003454.1:777625-778525	37.6465	FN0588	NC_003454.1:1242258-1242492	73.7762
FN2123	NC_003454.1:632297-633321	37.5519	FN1942	NC_003454.1:444089-444779	71.7464
FN1118	NC_003454.1:1760698-1761028	37.0552	FN1890	NC_003454.1:100649-388096	70.1143
rplE	NC_003454.1:100649-388096	36.9627	FN0256	NC_003454.1:882347-882527	67.0627
FN0311	NC_003454.1:947264-949962	36.7318	FN1756	NC_003454.1:100649-388096	66.7586
FNt06	NC_003454.1:85673-85751	36.5997	FN1575	NC_003454.1:86282-86585	66.3147
FN1656	NC_003454.1:100649-388096	36.4683	FN0686	NC_003454.1:1342273-1342588	62.4737
FN1657	NC_003454.1:100649-388096	35.9778	FN1842	NC_003454.1:100649-388096	62.1048
secY	NC_003454.1:100649-388096	35.7547	FN1861	NC_003454.1:100649-388096	60.4914
FN1825	NC_003454.1:100649-388096	35.3707	FN0167	NC_003454.1:794245-794476	59.8087
FN0755	NC_003454.1:1414752-1415043	34.8736	FN1938	NC_003454.1:438038-438506	55.9081
FN0085,FN0086	NC_003454.1:723409-724764	34.8349	FN1391	NC_003454.1:2048923-2049193	55.4497
FN1879	NC_003454.1:100649-388096	33.7715	FN0612	NC_003454.1:1270391-1270892	54.5937
tsf	NC_003454.1:100649-388096	33.1762	FN0956	NC_003454.1:1612547-1612796	53.9226
FN1641	NC_003454.1:100649-388096	33.1572	FN1081	NC_003454.1:1727414-1727624	53.7403
rplA	NC_003454.1:547939-548647	33.0212	FN0773	NC_003454.1:1429413-1429695	52.777
FN1437	NC_003454.1:2104669-2110868	32.9083	FN0980	NC_003454.1:1632617-1632875	52.6114
FN0338	NC_003454.1:965238-972157	32.8238	FN0139	NC_003454.1:771529-771700	50.9116
FN1911	NC_003454.1:403338-405375	32.7785	FN0663	NC_003454.1:1319425-1319857	49.7735
FN0818	NC_003454.1:1476811-1477271	32.7567	FN1296	NC_003454.1:1953721-1954231	48.473
FN0039	NC_003454.1:678750-679302	32.7329	FN0844	NC_003454.1:1503669-1503834	48.0724
FN1364	NC_003454.1:2010752-2017608	32.4207	FN1881	NC_003454.1:100649-388096	46.8453
FN1828	NC_003454.1:100649-388096	32.1737	FN1922	NC_003454.1:417722-419525	46.308
FN0150	NC_003454.1:778592-778820	32.1701	FN0845	NC_003454.1:1504074-1504284	46.3011
FN2121	NC_003454.1:629125-629818	31.8806	FN1193	NC_003454.1:1855191-1855461	45.8835
FN0330	NC_003454.1:964722-965124	31.5984	FN1796	NC_003454.1:100649-388096	45.6853
FN0556	NC_003454.1:1208469-1209090	31.5606	FN0584	NC_003454.1:1239583-1239877	44.5482
FN1210	NC_003454.1:1869029-1870856	31.554	FN1257	NC_003454.1:1913310-1913754	44.4788
FN0528	NC_003454.1:1184372-1188753	31.0531	FN1740	NC_003454.1:100649-388096	43.8926
FN1836	NC_003454.1:100649-388096	31.0435	FN1885	NC_003454.1:100649-388096	42.1667
FN1241	NC_003454.1:1897870-1898602	30.7682	FN2076	NC_003454.1:587625-587856	41.863
FN1556	NC_003454.1:77614-79696	30.3557	FN0160	NC_003454.1:788418-788658	41.7649
FN0536	NC_003454.1:1190095-1191241	30.0613	FN0737	NC_003454.1:1395504-1395834	40.8342
rplB	NC_003454.1:100649-388096	29.9911	FN1665	NC_003454.1:100649-388096	40.6129
FN0893	NC_003454.1:1553963-1554386	29.9886	FN1719	NC_003454.1:100649-388096	40.0705
nadE	NC_003454.1:1861611-1862388	29.8926	FN0974	NC_003454.1:1626805-1627234	40.0415
FN1432	NC_003454.1:2100518-2101670	29.5789	FN1664	NC_003454.1:100649-388096	39.42
FN1913	NC_003454.1:410143-411670	29.459	FN0861	NC_003454.1:1521827-1522049	39.1808
FN1643,rplD	NC_003454.1:100649-388096	29.3981	FN0365	NC_003454.1:994631-994949	38.9416
FN1507	NC_003454.1:12311-12968	29.3914	FN1816	NC_003454.1:100649-388096	38.9178
FN1809	NC_003454.1:100649-388096	29.1074	FN0134	NC_003454.1:769878-770190	38.7516
FN1794	NC_003454.1:100649-388096	29.1006	FN1795	NC_003454.1:100649-388096	38.6157
FN1639	NC_003454.1:100649-388096	29.0952	FN0551	NC_003454.1:1203415-1204805	38.2796
FN1640	NC_003454.1:100649-388096	28.9512	FN2124	NC_003454.1:633340-633802	38.0785
FN1914	NC_003454.1:411732-412080	28.7456	FN1248	NC_003454.1:1904689-1905304	37.6959
FN1983	NC_003454.1:444878-493887	28.6333	FN0401	NC_003454.1:1039994-1040240	37.2245
FN1625,FN1626	NC_003454.1:100649-388096	28.5694	FN0698	NC_003454.1:1356750-1357167	37.1302
FN2040	NC_003454.1:548707-549133	27.9657	FN2113	NC_003454.1:623827-624022	37.057
FN0482	NC_003454.1:1128434-1128680	27.9605	FN1010	NC_003454.1:1664401-1664698	36.7644
rplM	NC_003454.1:960770-964707	27.8361	FN1744	NC_003454.1:100649-388096	36.6508
FN0585,FN0586	NC_003454.1:1239927-1241917	27.7247	FN1602	NC_003454.1:100649-388096	36.5205
FN0756,FN0757	NC_003454.1:1415051-1416291	27.6485	FN0859	NC_003454.1:1520809-1521319	36.4966
FN0758	NC_003454.1:1416303-1417365	27.4571	FN1006	NC_003454.1:1661087-1661486	35.7727
rpsB	NC_003454.1:100649-388096	27.3956	FN1601	NC_003454.1:100649-388096	35.4601
FN0798	NC_003454.1:1455915-1457943	27.2615	FN0104	NC_003454.1:739707-739986	35.4003
secA	NC_003454.1:100649-388096	27.1775	FN1048	NC_003454.1:1698050-1699154	35.2476
FN0113	NC_003454.1:746696-747752	27.1123	FN0852	NC_003454.1:1510363-1510963	35.2267
FN1258	NC_003454.1:1913881-1914883	27.0641	FN1264	NC_003454.1:1920803-1921268	34.2273
FN0367	NC_003454.1:996472-996991	27.0226	FN1822	NC_003454.1:100649-388096	34.2236
rpsL	NC_003454.1:80239-80608	26.9413	FN1872	NC_003454.1:100649-388096	34.0814
FN1375,FN1376,FN1377,FN1378,FN1379,FN1380	NC_003454.1:2021587-2028955	26.8788	FN1598	NC_003454.1:100649-388096	33.101
trmE	NC_003454.1:644644-646012	26.8386	FN1683	NC_003454.1:100649-388096	32.9918
FN0332,FN0333,FN0334,FN0335,FN0336,FN0337	NC_003454.1:965238-972157	26.8273	FN1720	NC_003454.1:100649-388096	32.4769
FN0358	NC_003454.1:988375-989764	26.7316	FN1966	NC_003454.1:444878-493887	32.4611
FN1617,FN1618	NC_003454.1:100649-388096	26.3123	FN0895	NC_003454.1:1554998-1555463	32.202
FN0795,FN0796	NC_003454.1:1452527-1455889	26.2896	FN1615	NC_003454.1:100649-388096	32.1823
FN0188	NC_003454.1:812415-813312	25.9735	FN0394	NC_003454.1:1032466-1033207	32.1653
FN2032	NC_003454.1:537210-537405	25.9706	FN1475	NC_003454.1:2157924-2158797	32.0673
FN0472	NC_003454.1:1117751-1118255	25.8054	FN0955	NC_003454.1:1612017-1612545	31.9155
FN0480	NC_003454.1:1127593-1127899	25.7059	FN1869	NC_003454.1:100649-388096	31.4823
FN1335	NC_003454.1:1988816-1989101	25.3337	FN1785	NC_003454.1:100649-388096	31.3492
FN1645	NC_003454.1:100649-388096	25.1243	FN0514	NC_003454.1:1163570-1163972	31.3418
FN0411	NC_003454.1:1048379-1048676	25.1064	FN2046	NC_003454.1:551000-551450	31.2184
FN1622	NC_003454.1:100649-388096	25.0342	FN0589	NC_003454.1:1242569-1242893	31.0438
FN2123	NC_003454.1:632297-633321	25.0188	FN0105	NC_003454.1:740346-740961	30.8145
FN1646	NC_003454.1:100649-388096	24.7684	FN1254	NC_003454.1:1910588-1911104	30.7056
FN1369	NC_003454.1:2018868-2019439	24.6623	FN0622	NC_003454.1:1281417-1282071	30.4443
FN1509	NC_003454.1:14188-14266	24.5914	FN1387	NC_003454.1:2042979-2043693	30.4287
FN0924,FN0925,FN0926	NC_003454.1:1579202-1597554	24.4422	FN0296	NC_003454.1:929111-929879	30.3646
FN0108	NC_003454.1:743358-744375	24.4387	FN1659	NC_003454.1:100649-388096	30.3245
FN0412	NC_003454.1:1048688-1049282	24.361	FN1394	NC_003454.1:2050944-2051256	29.9854
FN0776	NC_003454.1:1432083-1433067	24.0194	FN1552	NC_003454.1:66290-67235	29.9157
FN1287	NC_003454.1:1944504-1944753	23.8719	FN1953	NC_003454.1:444878-493887	29.8956
FN1282	NC_003454.1:1941358-1941709	23.7905	FN1415	NC_003454.1:2075697-2076855	29.859
asnC	NC_003454.1:679313-680897	23.6694	FN0106	NC_003454.1:741099-741522	29.8392
FN1557	NC_003454.1:79741-80212	23.484	FN0640	NC_003454.1:1297528-1298410	29.7941
FN0283,FN0284	NC_003454.1:912778-914013	23.2599	FN1647	NC_003454.1:100649-388096	29.7342
FN0785	NC_003454.1:1441285-1442461	22.9557	FN0135	NC_003454.1:770377-770665	29.3071
FNt35	NC_003454.1:530229-530306	22.8161	FN1680	NC_003454.1:100649-388096	29.2733
FN0101,FN0102,FN0103	NC_003454.1:736169-739667	22.7796	FN1832	NC_003454.1:100649-388096	28.998
FN0466	NC_003454.1:1111440-1112922	22.7423	FN1518	NC_003454.1:23552-24882	28.9337
FN1283,rpsD	NC_003454.1:1941736-1943333	22.6799	FN0862	NC_003454.1:1522215-1522461	28.7948
FN1517	NC_003454.1:20965-23545	22.6728	FN0370	NC_003454.1:999061-999922	28.7619
FNt36	NC_003454.1:549944-550020	22.6709	FN1345	NC_003454.1:1998219-1999047	28.689
FN1238	NC_003454.1:1895283-1896381	22.6583	FN1666	NC_003454.1:100649-388096	28.5904
FN0557	NC_003454.1:1209689-1210424	22.3715	FN1479	NC_003454.1:2160792-2161359	28.5354
FN0820	NC_003454.1:1479499-1480879	22.165	FN0633	NC_003454.1:1291067-1292312	28.4752
tuf	NC_003454.1:76341-77526	21.5988	FN0406	NC_003454.1:1043599-1044664	28.2075
FN1129	NC_003454.1:1774343-1777925	21.5975	FN0626	NC_003454.1:1285624-1286182	28.1057
FN0302	NC_003454.1:936873-937638	21.547	FN1347	NC_003454.1:1999733-2000390	27.9758
FN0634	NC_003454.1:1292379-1294197	21.4205	FN2112	NC_003454.1:623258-623753	27.9138
FN0364	NC_003454.1:993846-994503	21.3975	FN1134	NC_003454.1:1781634-1782102	27.9037
FN0116	NC_003454.1:748392-750216	21.3108	FN1829	NC_003454.1:100649-388096	27.7808
FN1091	NC_003454.1:1736054-1737398	21.2803	FN1007	NC_003454.1:1661657-1662542	27.676
FN0200	NC_003454.1:826262-826667	21.1696	FN1874	NC_003454.1:100649-388096	27.6067
FN0501	NC_003454.1:1149676-1152028	20.9933	FN2064	NC_003454.1:575302-575806	27.6029
FN0100	NC_003454.1:735208-735856	20.9357	FN1752	NC_003454.1:100649-388096	27.5611
FN0488	NC_003454.1:1133196-1134516	20.9282	FN0885	NC_003454.1:1544844-1545705	27.2795
rpmA	NC_003454.1:1761028-1761313	20.8861	FN0099	NC_003454.1:734821-735175	27.1855
FN1359,FN1360,FN1361,FN1362,FN1363	NC_003454.1:2010752-2017608	20.8662	FN0907	NC_003454.1:1565413-1566085	27.1701
FN1242	NC_003454.1:1898616-1899699	20.7985	FN0180	NC_003454.1:804935-805412	26.9446
FN1240	NC_003454.1:1897146-1897869	20.5195	FN1056	NC_003454.1:1703832-1704432	26.8213
FN1762	NC_003454.1:100649-388096	20.471	FN0339	NC_003454.1:972174-972648	26.6597
FN1812	NC_003454.1:100649-388096	20.3874	FN0534	NC_003454.1:1188889-1189426	26.4741
FN1117	NC_003454.1:1760381-1760696	20.0564	FN0628	NC_003454.1:1287288-1288347	26.3039
FN0311	NC_003454.1:947264-949962	19.963	FN1198	NC_003454.1:1857768-1859031	26.2149
nrdR	NC_003454.1:2171923-2172373	19.9412	FN1223	NC_003454.1:1882073-1882601	26.1522
FN1332	NC_003454.1:1986155-1987253	19.9103	FN1476	NC_003454.1:2158811-2159486	26.0342
thrS	NC_003454.1:1268498-1270361	19.8532	FN1755	NC_003454.1:100649-388096	25.6512
FN1988,FN1989,tnaA	NC_003454.1:444878-493887	19.7936	FN1105	NC_003454.1:1750180-1750678	25.5813
FN0718,FN0719,FN0720	NC_003454.1:1375755-1377679	19.6889	FN1539	NC_003454.1:52600-53152	25.3244
FN2098	NC_003454.1:607462-608236	19.6527	FN1722	NC_003454.1:100649-388096	25.23
FN1423	NC_003454.1:2088942-2090160	19.5565	FN0185	NC_003454.1:809356-810559	25.2166
FN2044	NC_003454.1:550046-550199	19.5336	FN1308	NC_003454.1:1964279-1964921	25.2069
FN1808	NC_003454.1:100649-388096	19.4866	FN0120	NC_003454.1:752807-752981	24.7938
FN1859	NC_003454.1:100649-388096	19.4596	FN1803	NC_003454.1:100649-388096	24.7619
FN1924	NC_003454.1:421805-423083	19.4461	FN0191	NC_003454.1:815891-817325	24.7254
FNt22	NC_003454.1:100649-388096	19.4185	FN0034	NC_003454.1:675528-676179	24.6431
FN1285	NC_003454.1:1943372-1943762	19.3337	FN0035	NC_003454.1:676329-676992	24.5307
FN1231	NC_003454.1:1887532-1888996	19.3236	FN0765	NC_003454.1:1420931-1422020	24.3741
FN0360	NC_003454.1:990943-992446	19.2835	FN0209	NC_003454.1:836266-836860	24.073
FN1265	NC_003454.1:1921470-1922079	19.1986	FN0726	NC_003454.1:1385055-1385355	23.8308
FN0376	NC_003454.1:1005432-1009256	19.1925	FN0916	NC_003454.1:1572154-1572604	23.7657
FN0675	NC_003454.1:1330560-1332180	19.1605	FN0923	NC_003454.1:1577627-1579067	23.6697
FN1435,FN1436,FN1438,FN1439,FN1440,FN1441	NC_003454.1:2104669-2110868	19.1382	FN0619	NC_003454.1:1278899-1279745	23.6635
FN2126	NC_003454.1:636395-638315	19.0945	FN0492,FN0493	NC_003454.1:1137543-1138642	23.6358
FN1393	NC_003454.1:2049599-2050934	19.0846	FN0632	NC_003454.1:1290431-1290866	23.52
FN1092	NC_003454.1:1737406-1738321	19.0556	FN1333	NC_003454.1:1987253-1987670	23.5148
FN0777	NC_003454.1:1433107-1434922	19.0039	FN1901	NC_003454.1:389453-390107	23.1461
FN1533	NC_003454.1:45439-46411	19.0012	FN1195	NC_003454.1:1855693-1856329	23.1197
FN1454	NC_003454.1:2134885-2135749	18.9895	FN1368	NC_003454.1:2018246-2018861	23.1139
FN0295	NC_003454.1:928125-929055	18.9591	FN1780	NC_003454.1:100649-388096	22.7197
FN0130	NC_003454.1:758725-759532	18.943	FN0788	NC_003454.1:1444029-1444449	22.4386
FN1977,FN1978	NC_003454.1:444878-493887	18.9429	FN0922	NC_003454.1:1576677-1577616	22.3602
FN0865	NC_003454.1:1523129-1523855	18.8669	FN0678	NC_003454.1:1334108-1334711	22.014
FN0005	NC_003454.1:643895-644639	18.7954	FN1686	NC_003454.1:100649-388096	21.6872
FN0579	NC_003454.1:1229942-1234778	18.7363	FN1116	NC_003454.1:1759660-1760272	21.5224
gmk	NC_003454.1:537436-537994	18.7165	FN0661	NC_003454.1:1317868-1318273	21.4653
FN0147,FN0148	NC_003454.1:775601-777586	18.6468	FN1607	NC_003454.1:100649-388096	21.3926
FN1481	NC_003454.1:2162768-2163890	18.5604	FN0710	NC_003454.1:1369014-1369692	21.0041
FN1623	NC_003454.1:100649-388096	18.5275	FN0896	NC_003454.1:1555486-1555870	20.6374
FN1866	NC_003454.1:100649-388096	18.4352	FN1815	NC_003454.1:100649-388096	20.5528
FN1941	NC_003454.1:441418-444013	18.4167	FN0166	NC_003454.1:793871-794237	20.5513
glyQ	NC_003454.1:707948-708821	18.3924	FN0331	NC_003454.1:965238-972157	20.2373
rpsM	NC_003454.1:1943807-1944164	18.3368	FN0026	NC_003454.1:664424-664981	19.8545
FN1329	NC_003454.1:1983431-1983980	18.3299	FN1409	NC_003454.1:2069148-2070693	19.5984
FN0736	NC_003454.1:1394747-1395503	18.2449	FN1599	NC_003454.1:100649-388096	19.4607
FN1813	NC_003454.1:100649-388096	18.2339	FN0631	NC_003454.1:1289957-1290419	19.053
FN1811	NC_003454.1:100649-388096	18.1889	FN1741,FN1742	NC_003454.1:100649-388096	18.827
FN0363	NC_003454.1:993523-993793	18.16	FN1878	NC_003454.1:100649-388096	18.6041
FN0359	NC_003454.1:990084-990933	18.1502	FN1710	NC_003454.1:100649-388096	18.3411
FN0822	NC_003454.1:1481967-1482486	18.0703	FN0059	NC_003454.1:695292-695679	18.0741
FN1985	NC_003454.1:444878-493887	17.9892	FN1895	NC_003454.1:100649-388096	18.0624
FN0562,FN0563	NC_003454.1:1214986-1216427	17.842	FN0473	NC_003454.1:1118431-1119001	17.9177
FN1505	NC_003454.1:10535-11009	17.8164	FN1739	NC_003454.1:100649-388096	17.0717
FN0285	NC_003454.1:914021-914261	17.7506	FN0045,FN0046	NC_003454.1:683151-684325	16.868
FNt29	NC_003454.1:444878-493887	17.6927	FN1724	NC_003454.1:100649-388096	16.8544
FN1428,FN1429,FN1430	NC_003454.1:2096949-2099292	17.6567	FN0487	NC_003454.1:1131845-1132862	16.6817
FN0292	NC_003454.1:925100-926703	17.6442	FN1721	NC_003454.1:100649-388096	16.6754
FN0151	NC_003454.1:778910-780152	17.5696	FN1405	NC_003454.1:2064426-2064996	16.5408
FN0725	NC_003454.1:1384270-1384989	17.5224	FN0449,FN0450	NC_003454.1:1092822-1094990	16.5277
FN1424	NC_003454.1:2090184-2092095	17.4189	FN0960	NC_003454.1:1615214-1615709	15.6912
FN1519	NC_003454.1:23552-24882	17.3428	FN1541,FN1542	NC_003454.1:55354-57252	15.2106
FN1205	NC_003454.1:1863968-1865252	17.2668	FN0836	NC_003454.1:1498941-1499238	15.1694
FN0792	NC_003454.1:1448402-1450424	17.2242	FN0464	NC_003454.1:1109814-1110147	14.4466
FN0092	NC_003454.1:728047-729166	17.1604	FN0030	NC_003454.1:667259-667736	14.1281
FN0276	NC_003454.1:901835-903413	16.8691	FN2111	NC_003454.1:622523-623183	13.9857
FN2125	NC_003454.1:633814-636250	16.8119	FN1342,FN1343	NC_003454.1:1996180-1997322	13.6298
FN0615	NC_003454.1:1273326-1275051	16.7264	FN0407	NC_003454.1:1044743-1045268	13.4115
FN1354	NC_003454.1:2005485-2008055	16.7022	FN0229	NC_003454.1:856414-857307	13.3563
FN0783	NC_003454.1:1439305-1440451	16.6259	FN1434	NC_003454.1:2102627-2104601	12.7748
FN1483	NC_003454.1:2166100-2166613	16.6187	FN0260	NC_003454.1:886350-886728	12.7019
FN0326,FN0327,FN0328,rplT	NC_003454.1:960770-964707	16.4921	cvrA	NC_003454.1:80966-82550	12.0649
FN0658	NC_003454.1:1314979-1315765	16.4533	FN1374	NC_003454.1:2021587-2028955	11.0577
FN0201	NC_003454.1:826681-827809	16.4336	FN2065,FN2066	NC_003454.1:575989-576833	10.8256
FN1824	NC_003454.1:100649-388096	16.4036
engB	NC_003454.1:514157-514742	16.3545
FN0462	NC_003454.1:1107323-1109255	16.3255
FN0088,FN0089	NC_003454.1:725026-726444	16.3244
FN1165,FN1166,mglC	NC_003454.1:1823037-1827649	16.2619
FN1340	NC_003454.1:1993442-1994993	16.2519
ychF	NC_003454.1:2010752-2017608	16.2489
FN1972,FN1973,FN1974	NC_003454.1:444878-493887	16.2373
FN0823	NC_003454.1:1482506-1484309	16.1971
FN0494	NC_003454.1:1138916-1139648	16.1253
FN0058	NC_003454.1:694046-695240	16.0603
FN0203	NC_003454.1:828887-829691	16.0096
FN0784	NC_003454.1:1440471-1441260	15.9378
FN1765	NC_003454.1:100649-388096	15.8986
FN1592,FN1593,FN1594,FN1595	NC_003454.1:100649-388096	15.8648
FN1661	NC_003454.1:100649-388096	15.8141
FN1717	NC_003454.1:100649-388096	15.8128
FN1708	NC_003454.1:100649-388096	15.8071
FN0309	NC_003454.1:944238-945921	15.7954
glpQ	NC_003454.1:400685-401759	15.753
FN1800	NC_003454.1:100649-388096	15.6925
FN1520	NC_003454.1:24891-26163	15.5759
FN0306,FN0307	NC_003454.1:941239-943029	15.4985
FN0454	NC_003454.1:1099606-1101082	15.4135
FN1605	NC_003454.1:100649-388096	15.3906
FN1077	NC_003454.1:1723843-1724095	15.3714
FN0724	NC_003454.1:1383753-1384257	15.3386
FN0263,FN0264,FN0265,FN0266,FN0267,FN0268,FN0269,FN0270	NC_003454.1:887665-897800	15.2801
guaA	NC_003454.1:2111724-2113263	15.2428
FN1781	NC_003454.1:100649-388096	15.2353
asnC	NC_003454.1:679313-680897	15.075
FN1563	NC_003454.1:84866-85130	15.0425
FN2088,FN2089,FN2090,FN2091,FN2092,FN2093	NC_003454.1:599937-603641	15.0285
FN0079	NC_003454.1:717801-719169	14.9817
FN1984	NC_003454.1:444878-493887	14.9185
FN0009,FN0010,FN0011	NC_003454.1:649047-651680	14.9122
FN0054	NC_003454.1:690975-692196	14.9036
FN0262	NC_003454.1:887665-897800	14.873
smpB	NC_003454.1:1264400-1264847	14.8661
FN1069	NC_003454.1:1714871-1717142	14.8624
FN1315	NC_003454.1:1969010-1969544	14.7532
FN0204	NC_003454.1:829711-831466	14.7185
FN0022	NC_003454.1:660929-661211	14.6757
FN1352	NC_003454.1:2003595-2004270	14.5251
FN0602	NC_003454.1:1256788-1257499	14.4709
FN0299	NC_003454.1:932532-934311	14.4641
FN1138	NC_003454.1:1785608-1786040	14.4605
FNt07	NC_003454.1:85759-85836	14.451
FN2035	NC_003454.1:538911-542871	14.3644
FN0594	NC_003454.1:1248924-1249350	14.3482
FN1383	NC_003454.1:2034544-2037946	14.3299
FN0601	NC_003454.1:1256191-1256617	14.3295
FN0522,FN0524	NC_003454.1:1173054-1179733	14.2339
FN2008,FN2009,FN2010	NC_003454.1:507686-510392	14.1895
FN1975	NC_003454.1:444878-493887	14.1422
FN0927,FN0928,FN0929,FN0930,FN0931	NC_003454.1:1579202-1597554	14.0889
FN0361,FN0362	NC_003454.1:992470-993483	14.081
FN1349	NC_003454.1:2000559-2002445	14.0752
FN1211,FN1212	NC_003454.1:1870872-1873258	14.0535
FN1025	NC_003454.1:1678713-1680021	14.0471
FN0202	NC_003454.1:827919-828885	14.034
FN1763	NC_003454.1:100649-388096	14.0299
FN2036	NC_003454.1:542906-546461	13.9765
FN1994	NC_003454.1:497716-498151	13.9295
FN1827	NC_003454.1:100649-388096	13.9181
FN1172	NC_003454.1:1833701-1834804	13.9163
FN1304	NC_003454.1:1960388-1960853	13.8488
FN1298	NC_003454.1:1955080-1955716	13.8393
FN1033	NC_003454.1:1686453-1687635	13.8321
FN0109,FN0110	NC_003454.1:744422-746148	13.762
FN1121	NC_003454.1:1763209-1764730	13.7319
FN1321	NC_003454.1:1976070-1977480	13.5886
FN0186	NC_003454.1:810992-811646	13.5502
FN0368,FN0369	NC_003454.1:997127-998985	13.5326
FN2103	NC_003454.1:613342-614269	13.5286
FN0065	NC_003454.1:700072-702244	13.3604
FN1301	NC_003454.1:1957808-1959428	13.3046
FN1229,FN1230	NC_003454.1:1886349-1887517	13.2886
FN1900	NC_003454.1:388383-389376	13.2426
FN1350	NC_003454.1:2002448-2002933	13.2312
FN1252	NC_003454.1:1909507-1910194	13.1959
FN0008	NC_003454.1:648149-649046	13.1155
FN0321	NC_003454.1:957773-959597	13.1049
FN1596	NC_003454.1:100649-388096	13.0786
FN1171	NC_003454.1:1832454-1833651	13.0656
FN1353	NC_003454.1:2004273-2005476	13.0025
FN0749	NC_003454.1:1407801-1409019	12.9703
FN1131,FN1132	NC_003454.1:1778962-1780314	12.95
FNt38	NC_003454.1:755222-755307	12.9137
FN1782	NC_003454.1:100649-388096	12.913
FN1831	NC_003454.1:100649-388096	12.9037
FN1896	NC_003454.1:100649-388096	12.8217
FN0965,FN0966,FN0967	NC_003454.1:1618417-1621140	12.8103
FN0322	NC_003454.1:959613-960640	12.7535
FN0002	NC_003454.1:642687-643023	12.7363
FN0162	NC_003454.1:790063-791404	12.7269
FN1214,FN1215	NC_003454.1:1874255-1876257	12.6781
FN2100	NC_003454.1:609125-610376	12.6775
FN0310	NC_003454.1:945935-947006	12.6552
FN1021,FN1022	NC_003454.1:1674727-1677561	12.6448
FN0846	NC_003454.1:1504381-1505296	12.6304
FN0297	NC_003454.1:930037-931261	12.5957
FN2068	NC_003454.1:577534-579076	12.5879
FN0843	NC_003454.1:1502911-1503476	12.5599
FN0668	NC_003454.1:1324108-1325047	12.5067
FN1810	NC_003454.1:100649-388096	12.5024
FN2019	NC_003454.1:522019-522382	12.4877
FN2082	NC_003454.1:593346-594981	12.4125
FN0047	NC_003454.1:684566-685328	12.3062
hppA	NC_003454.1:534118-536134	12.2672
FN0977	NC_003454.1:1629179-1630670	12.2123
FN1199	NC_003454.1:1859200-1860253	12.1862
FN1873	NC_003454.1:100649-388096	12.1774
FN0800	NC_003454.1:1460036-1460729	12.1704
FN1224,FN1225,FN1226	NC_003454.1:1882629-1885593	12.1239
FN1130	NC_003454.1:1777979-1778957	12.1042
FN0207	NC_003454.1:833757-835086	12.0952
FN1967,FN1968,FN1969,FN1970,FN1971	NC_003454.1:444878-493887	12.0694
FN0741	NC_003454.1:1399080-1400046	12.0634
FN2003,FN2004,FN2005	NC_003454.1:503871-506036	12.0397
FN0976	NC_003454.1:1628235-1629153	12.031
FN0041	NC_003454.1:679313-680897	12.0059
FN0731	NC_003454.1:1387859-1388393	11.9944
FN0592,lpxC	NC_003454.1:1245851-1248903	11.8491
FN0315	NC_003454.1:952073-952919	11.8254
FN1506	NC_003454.1:11010-12120	11.7279
FN1991	NC_003454.1:494762-496103	11.7279
FN0388	NC_003454.1:1026689-1027520	11.7275
engA	NC_003454.1:795350-796673	11.6755
FN0174	NC_003454.1:799566-800523	11.5919
FN1834	NC_003454.1:100649-388096	11.5575
FN1487	NC_003454.1:2169648-2170110	11.5407
FN1422	NC_003454.1:2083444-2088575	11.4837
FN1030,FN1031	NC_003454.1:1683719-1685890	11.4375
FN0316	NC_003454.1:953323-953779	11.4138
FN1243	NC_003454.1:1899713-1900574	11.3255
FN0322	NC_003454.1:959613-960640	11.2863
upp	NC_003454.1:1128716-1129361	11.2358
FN1392	NC_003454.1:2049285-2049549	11.1936
FN1192	NC_003454.1:1854818-1855091	11.1619
FN0558,FN0559,FN0560	NC_003454.1:1210821-1214279	11.0664
FN0525	NC_003454.1:1179734-1181930	10.9986
FN0999	NC_003454.1:1653893-1654937	10.9452
FN1764	NC_003454.1:100649-388096	10.8471
FN2079	NC_003454.1:590431-591208	10.7262
FN0491	NC_003454.1:1136328-1137408	10.7228
FN1619	NC_003454.1:100649-388096	10.7019
FNt24	NC_003454.1:100649-388096	10.6929
FN0375	NC_003454.1:1005432-1009256	10.6063
FN1906	NC_003454.1:398506-399943	10.5465
FN2016	NC_003454.1:517073-518938	10.498
FN1089,FN1090	NC_003454.1:1733181-1735810	10.4773
FN1421	NC_003454.1:2083444-2088575	10.4351
FN0475	NC_003454.1:1122259-1123567	10.4244
FN1458,FN1459	NC_003454.1:2139066-2141450	10.3547
FN0278	NC_003454.1:904395-905754	10.3302
FN0576	NC_003454.1:1226252-1227362	10.3234
FN0970	NC_003454.1:1622696-1623356	10.2928
FN0932,FN0933,FN0934	NC_003454.1:1579202-1597554	10.263
FN0128,FN0129	NC_003454.1:756790-758430	10.1964
FN1157,FN1158,glpX	NC_003454.1:1814042-1815911	10.1765
FN0887	NC_003454.1:1547998-1549801	10.1337
FN0084	NC_003454.1:721711-723154	10.1074
FN0635	NC_003454.1:1294219-1295083	10.0451
FN0294	NC_003454.1:927288-928101	10.0345
FN0610	NC_003454.1:1264954-1268422	10.0285
clpX	NC_003454.1:517073-518938	10.0086
