# Supplementary material for: Transcriptome profiling analysis of senescent gingival fibroblasts in response to Fusobacterium nucleatum infection
Source: PLoS One. 2017 Nov 30;12(11):e0188755. doi: 10.1371/journal.pone.0188755 (PMC5708803; doi:10.1371/journal.pone.0188755)
Supplement: S2 Table — (XLS) [file pone.0188755.s005.xls]

## Sheet: S2 Table
S2 Table.
Gene Symbol	Uninfected GF(P4) (FPKM)	F. nucleatum-infected GF(P4) (FPKM)	Fold change	p-value	q-value	Description
PTX3	77.5305	2761.75	35.6215	5e-05	0.0124417	pentraxin 3
CCL2	73.3987	2676.51	36.4654	5e-05	0.0124417	chemokine (C-C motif) ligand 2
IL8	0.848225	1630.11	1921.79	5e-05	0.0124417	interleukin 8
CXCL1	1.94758	1154.64	592.859	5e-05	0.0124417	chemokine (C-X-C motif) ligand 1 (melanoma growth stimulating activity, alpha)
PTGS2	9.33226	807.973	86.5785	5e-05	0.0124417	prostaglandin-endoperoxide synthase 2 (prostaglandin G/H synthase and cyclooxygenase)
LOC102723726,TNFAIP2	18.8953	794.801	42.0634	5e-05	0.0124417	TNF alpha induced protein 2
TNFAIP6	14.5314	684.659	47.1158	5e-05	0.0124417	TNF alpha induced protein 6
IL6	8.80142	544.084	61.8178	5e-05	0.0124417	interleukin 6
SERPINE1	42.152	542.063	12.8597	5e-05	0.0124417	serpin peptidase inhibitor, clade E (nexin, plasminogen activator inhibitor type 1), member 1
TFPI2	17.1776	329.217	19.1655	5e-05	0.0124417	tissue factor pathway inhibitor 2
CXCL2	0.959622	308.466	321.445	5e-05	0.0124417	chemokine (C-X-C motif) ligand 2
ERRFI1	33.2837	246.557	7.40774	0.00015	0.0317097	ERBB receptor feedback inhibitor 1
SLC39A14	31.6292	242.812	7.67683	0.0001	0.0227505	solute carrier family 39 (zinc transporter), member 14
G0S2	5.24959	229.068	43.6354	5e-05	0.0124417	G0/G1 switch 2
ICAM1,ICAM4,ICAM5	8.02895	228.686	28.4827	5e-05	0.0124417	toll-like receptor adaptor molecule
CXCL6	1.71709	227.094	132.255	5e-05	0.0124417	chemokine (C-X-C motif) ligand 6
TNFAIP3	1.47505	219.883	149.068	5e-05	0.0124417	TNF alpha induced protein 3
SPHK1	19.3113	211.05	10.9288	0.0002	0.0404881	sphingosine kinase 1
MSC	17.4542	197.213	11.2989	0.0001	0.0227505	musculin
MMP3	3.64001	182.368	50.101	5e-05	0.0124417	matrix metallopeptidase 3
NFKB1	17.7613	160.54	9.03875	5e-05	0.0124417	nuclear factor of kappa light polypeptide gene enhancer in B-cells 1
NFKBIZ,NXPE3	20.4187	150.943	7.39239	0.0001	0.0227505	uclear factor of kappa light polypeptide gene enhancer in B-cells inhibitor, zeta|neurexophilin and PC-esterase domain family member 3
NINJ1	13.1219	135.721	10.3431	5e-05	0.0124417	ninjurin 1
IRF1	13.4879	127.602	9.46048	5e-05	0.0124417	interferon regulatory factor 1
LOC102724685,NR4A3,STX17	18.7028	126.225	6.74899	5e-05	0.0124417	nuclear receptor subfamily 4 group A member 3 , syntaxin 17
ACKR3	9.64808	114.597	11.8777	5e-05	0.0124417	atypical chemokine receptor 3
ZC3H12A	3.18284	113.339	35.6094	5e-05	0.0124417	zinc finger CCCH-type containing 12A
TNFAIP8	7.97658	103.223	12.9408	5e-05	0.0124417	TNF alpha induced protein 8
RCAN1	11.6173	100.041	8.61138	5e-05	0.0124417	regulator of calcineurin 1
BCL2A1	5.25775	98.8935	18.8091	5e-05	0.0124417	BCL2-related protein A1
GEM	5.78539	79.3385	13.7136	5e-05	0.0124417	GTP binding protein overexpressed in skeletal muscle
IFIT3	6.11823	77.3506	12.6426	5e-05	0.0124417	interferon induced protein with tetratricopeptide repeats 3
GBP1	11.3393	64.8529	5.7193	0.00025	0.0462946	immunoglobulin (CD79A) binding protein 1
BMP2	5.7847	64.7674	11.1963	5e-05	0.0124417	bone morphogenetic protein 2
PTGES	8.16844	64.5837	7.90649	5e-05	0.0124417	prostaglandin E synthase
TUBB2A	6.22103	63.6024	10.2238	5e-05	0.0124417	tubulin, beta 2A class IIa
NFKB2	7.87284	60.7298	7.71384	5e-05	0.0124417	nuclear factor of kappa light polypeptide gene enhancer in B-cells 2 (p49/p100)
PMAIP1	8.88382	57.0895	6.42623	0.00025	0.0462946	phorbol-12-myristate-13-acetate-induced protein 1
SMOX	6.76315	56.1162	8.29735	5e-05	0.0124417	spermine oxidase
NEDD9	3.48823	55.2319	15.8338	5e-05	0.0124417	neural precursor cell expressed, developmentally down-regulated 9
CH25H	1.16185	54.7899	47.1575	5e-05	0.0124417	cholesterol 25-hydroxylase
RELB	2.9384	52.3053	17.8006	5e-05	0.0124417	v-rel avian reticuloendotheliosis viral oncogene homolog B
IL11	2.96862	50.9346	17.1577	5e-05	0.0124417	interleukin 11
IL32	6.01422	49.0019	8.14767	0.0001	0.0227505	interleukin 32
CCRN4L	2.93821	47.2338	16.0757	5e-05	0.0124417	CCR4 carbon catabolite repression 4-like (S. cerevisiae)
ANGPTL4	4.81543	45.7252	9.49556	5e-05	0.0124417	angiopoietin like 4
HBEGF	0.817229	41.3752	50.6286	5e-05	0.0124417	heparin-binding EGF-like growth factor
GCH1	0.719234	41.2227	57.3147	5e-05	0.0124417	GTP cyclohydrolase 1
FZD8	2.09953	40.8471	19.4554	5e-05	0.0124417	frizzled class receptor 8
PDGFA	4.02159	40.4125	10.0489	5e-05	0.0124417	platelet-derived growth factor alpha polypeptide
SLC2A1	4.99046	39.1141	7.83777	5e-05	0.0124417	solute carrier family 2 (facilitated glucose transporter), member 1
HAS2	5.28668	38.333	7.25086	0.0001	0.0227505	hyaluronan synthase 2
MAP2K3	5.20824	36.7179	7.04996	0.00025	0.0462946	mitogen-activated protein kinase kinase 3
SHB	4.09753	35.3145	8.61848	5e-05	0.0124417	Src homology 2 domain containing adaptor protein B
VCAM1	5.88799	34.882	5.92426	0.00025	0.0462946	vascular cell adhesion molecule 1
RRAD	1.91071	34.3497	17.9775	5e-05	0.0124417	Ras-related associated with diabetes
ITPRIP	5.08423	33.6262	6.61382	0.00025	0.0462946	inositol 1,4,5-trisphosphate receptor interacting protein
ENC1	5.02377	32.8795	6.54479	5e-05	0.0124417	ectodermal-neural cortex 1 (with BTB domain)
IRAK2	3.01528	31.6513	10.497	5e-05	0.0124417	interleukin 1 receptor associated kinase 2
GPR68	2.63799	31.3042	11.8667	5e-05	0.0124417	G protein-coupled receptor 68
FAM83G	3.89119	25.6544	6.59294	0.00015	0.0317097	family with sequence similarity 83 member G
MFSD2A	0.289603	25.136	86.7947	0.00025	0.0462946	major facilitator superfamily domain containing 2A
SERPINB2	0.37472	22.8994	61.1107	0.00015	0.0317097	serpin peptidase inhibitor, clade B (ovalbumin), member 2
EREG	0.469246	22.0318	46.9515	5e-05	0.0124417	epiregulin
IFIT2	2.30409	22.0302	9.56135	5e-05	0.0124417	interferon induced protein with tetratricopeptide repeats 2
CD274	0.53661	21.9913	40.9819	5e-05	0.0124417	CD274 molecule
BCOR	2.40056	21.8458	9.10029	5e-05	0.0124417	BCL6 corepressor
TSLP	0.7205	20.5969	28.587	5e-05	0.0124417	thymic stromal lymphopoietin
BIRC3	0.436398	20.5955	47.1943	0.00015	0.0317097	baculoviral IAP repeat containing 3
RASD1	2.37878	20.1975	8.4907	0.0001	0.0227505	RAS, dexamethasone-induced 1
NKX3-1	1.59885	17.7791	11.1199	5e-05	0.0124417	NK3 homeobox 1
JPH2	3.03655	16.7406	5.51303	0.00025	0.0462946	junctophilin 2
TRAF1	0.813304	12.2621	15.0769	5e-05	0.0124417	TNF receptor associated factor 1
EGR3	0.88967	11.8241	13.2904	5e-05	0.0124417	early growth response 3
NUAK2	0.826726	10.6742	12.9114	0.0001	0.0227505	NUAK family, SNF1-like kinase, 2
ZNF469	1.09809	10.4992	9.56133	5e-05	0.0124417	zinc finger protein 469
NFATC1	0.846607	9.33071	11.0213	5e-05	0.0124417	nuclear factor of activated T-cells, cytoplasmic, calcineurin-dependent 1
HUNK	0.509806	6.05105	11.8693	0.00025	0.0462946	hormonally up-regulated Neu-associated kinase
IL1A	0	1.63359		5e-05	0.0124417	interleukin 1 alpha
IFNB1	0	1.06406		5e-05	0.0124417	interferon, beta 1, fibroblast
ZFP42	0	0.153959		5e-05	0.0124417	ZFP42 zinc finger protein
TXNIP	110.139	1.56873	0.0142432	5e-05	0.0124417	thioredoxin interacting protein
ADAMTS15	17.8733	1.85599	0.103841	5e-05	0.0124417	ADAM metallopeptidase with thrombospondin type 1 motif 15
RP4-697P8.3	1.09587	0		5e-05	0.0124417	long noncoding RNA
LIF	2.4761	328.352	132.609	5e-05	0.0124417	leukemia inhibitory factor
NFKBIA	22.5946	402.558	17.8166	5e-05	0.0124417	nuclear factor of kappa light polypeptide gene enhancer in B-cells inhibitor, alpha
MAP3K8	5.01763	61.4196	12.2408	5e-05	0.0124417	mitogen-activated protein kinase kinase kinase 8
NR4A1	5.52154	49.976	9.0511	5e-05	0.0124417	nuclear receptor subfamily 4 group A member 1
