# Supplementary material for: Transcriptome profiling analysis of senescent gingival fibroblasts in response to Fusobacterium nucleatum infection
Source: PLoS One. 2017 Nov 30;12(11):e0188755. doi: 10.1371/journal.pone.0188755 (PMC5708803; doi:10.1371/journal.pone.0188755)
Supplement: S3 Table — (XLS) [file pone.0188755.s006.xls]

## Sheet: S3 Table 
S3 Table.
Gene Symbol	Uninfected GF(P22) (FPKM)	F. nucleatum-infected GF(P22) (FPKM)	Fold change	p-value	q-value	Description
SEMA6B	0	0.244428		5e-05	0.0302	sema domain, transmembrane domain (TM), and cytoplasmic domain, (semaphorin) 6B
PTPRD	0.00574447	0.549687	95.6898	5e-05	0.0302	protein tyrosine phosphatase, receptor type, D
EYA1	0.219996	7.68903	34.9508	0.0001	0.0485569	EYA transcriptional coactivator and phosphatase 1
SYTL2	0.577269	9.20164	15.94	5e-05	0.0302	synaptotagmin like 2
SFRP2	0.555741	19.4693	35.033	5e-05	0.0302	secreted frizzled-related protein 2
TRIB1	1.66922	25.5414	15.3014	0.0001	0.0485569	tribbles pseudokinase 1
PTGFRN	0.579727	27.2346	46.9783	5e-05	0.0302	prostaglandin F2 receptor inhibitor
CHODL	0.128348	34.4613	268.499	0.0001	0.0485569	chondrolectin
CPE	6.72451	52.2713	7.77325	0.0001	0.0485569	carboxypeptidase E
CSRNP1	3.98305	59.4957	14.9372	5e-05	0.0302	cysteine-serine-rich nuclear protein 1
SMAD7	6.74357	67.2744	9.97608	0.0001	0.0485569	SMAD family member 7
BHLHE40	4.72613	82.846	17.5294	5e-05	0.0302	basic helix-loop-helix family member e40
TM4SF1	4.37279	100.525	22.9888	5e-05	0.0302	transmembrane 4 L six family member 1
NPTX1	3.38902	102.912	30.3663	5e-05	0.0302	neuronal pentraxin I
INSIG1	7.39284	120.219	16.2615	5e-05	0.0302	insulin induced gene 1
MAFF	15.2256	136.421	8.95998	5e-05	0.0302	v-maf avian musculoaponeurotic fibrosarcoma oncogene homolog F
KLF10	7.32011	191.491	26.1596	5e-05	0.0302	Kruppel-like factor 10
GADD45B	19.7269	215.072	10.9025	5e-05	0.0302	growth arrest and DNA damage inducible beta
DHRS3	23.0103	253.128	11.0006	5e-05	0.0302	dehydrogenase/reductase (SDR family) member 3
ID3	72.9928	544.662	7.46186	5e-05	0.0302	EP300 interacting inhibitor of differentiation 3
FLOT1,IER3	73.3365	723.358	9.86355	5e-05	0.0302	flotillin 1 , immediate early response 3
ID1	96.1145	1162.16	12.0914	0.0001	0.0485569	inhibitor of DNA binding 1, dominant negative helix-loop-helix protein
SNORD3A	556.687	7878.18	14.1519	5e-05	0.0302	small nucleolar RNA, C/D box 3A
SYNPO2	44.6102	5.4409	0.121965	5e-05	0.0302	synaptopodin 2
POSTN	968.114	53.9697	0.0557473	5e-05	0.0302	periostin, osteoblast specific factor
RPS16	579.071	30.7297	0.0530672	5e-05	0.0302	ribosomal protein S16
CYTL1	359	28.6862	0.0799058	5e-05	0.0302	cytokine like 1
NOV	194.08	18.4422	0.0950237	5e-05	0.0302	nephroblastoma overexpressed
CST1,CST4	157.654	3.97979	0.0252438	5e-05	0.0302	cystatin SN, cystatin S
SOD3	113.615	12.1712	0.107127	0.0001	0.0485569	superoxide dismutase 3, extracellular
FMOD	72.5101	7.13397	0.0983859	5e-05	0.0302	fibromodulin
DIO2	59.9516	0.982846	0.016394	5e-05	0.0302	deiodinase, iodothyronine, type II
HAPLN1	43.5497	2.23116	0.0512325	5e-05	0.0302	hyaluronan and proteoglycan link protein 1
CMKLR1	13.0581	1.49332	0.11436	0.0001	0.0485569	chemerin chemokine-like receptor 1
TMEM178B	8.27144	0.282355	0.0341361	5e-05	0.0302	transmembrane protein 178B
PLCXD3	6.06743	0.226987	0.0374107	0.0001	0.0485569	phosphatidylinositol-specific phospholipase C, X domain containing 3
LIF	6.85492	355.645	51.8817	5e-05	0.0302	leukemia inhibitory factor
NFKBIA	15.7592	299.9	19.0302	5e-05	0.0302	nuclear factor of kappa light polypeptide gene enhancer in B-cells inhibitor, alpha
MAP3K8	2.81459	27.6778	9.83369	5e-05	0.0302	mitogen-activated protein kinase kinase kinase 8
NR4A1	3.62807	176.594	48.6744	5e-05	0.0302	nuclear receptor subfamily 4 group A member 1
