# Supplementary material for: Transcriptome profiling analysis of senescent gingival fibroblasts in response to Fusobacterium nucleatum infection
Source: PLoS One. 2017 Nov 30;12(11):e0188755. doi: 10.1371/journal.pone.0188755 (PMC5708803; doi:10.1371/journal.pone.0188755)
Supplement: S4 Table — (XLS) [file pone.0188755.s007.xls]

## Sheet: S4 Table 
S4 Table.
Gene Symbol	F. nucleatum-infected GF(P4) (FPKM)	F. nucleatum-infected GF(P22) (FPKM)	Fold change	p-value	q-value	Description
ID1	150.823	1044.03	6.92222	5e-05	0.0227396	inhibitor of DNA binding 1, dominant negative helix-loop-helix protein
GADD45B	14.0317	196.617	14.0123	5e-05	0.0227396	growth arrest and DNA damage inducible beta
TIPARP	29.8143	187.939	6.30365	5e-05	0.0227396	TCDD-inducible poly(ADP-ribose) polymerase
KLF10	23.1319	172.259	7.44682	5e-05	0.0227396	Kruppel-like factor 10
SGK1	21.8191	126.964	5.81894	0.00015	0.0475737	serum/glucocorticoid regulated kinase 1
IL8	1649.19	118.884	0.0720863	5e-05	0.0227396	immediate early response 5-like
IER5L	20.174	114.75	5.68801	5e-05	0.0227396	immediate early response 5-like
FAM43A	11.4079	104.085	9.12394	5e-05	0.0227396	family with sequence similarity 43 member A
TM4SF1	10.2752	91.4458	8.89966	5e-05	0.0227396	transmembrane 4 L six family member 1
PTX3	2807.05	85.6365	0.0305077	5e-05	0.0227396	pentraxin 3
HES1	1.10032	83.4146	75.8094	5e-05	0.0227396	hes family bHLH transcription factor 1
SNAI1	6.57394	61.0043	9.27972	5e-05	0.0227396	snail family zinc finger 1
CSRNP1	7.34259	54.0771	7.36485	5e-05	0.0227396	cysteine-serine-rich nuclear protein 1
STC2	8.20208	53.559	6.52993	5e-05	0.0227396	stanniocalcin 2
CXCL1	1165.34	52.8973	0.0453922	5e-05	0.0227396	chemokine (C-X-C motif) ligand 1 (melanoma growth stimulating activity, alpha)
CXCL2	312.759	44.7769	0.143167	5e-05	0.0227396	chemokine (C-X-C motif) ligand 2
LOC102723726,TNFAIP2	827.893	42.7072	0.0515854	5e-05	0.0227396	TNF alpha induced protein 2
PLEKHF1	1.99307	39.7849	19.9616	0.0001	0.0388774	pleckstrin homology and FYVE domain containing 1
IL6	567.623	36.2704	0.0638987	5e-05	0.0227396	interleukin 6
EPGN	4.01027	30.818	7.68477	0.00015	0.0475737	epithelial mitogen
RPS16	798.429	27.7512	0.0347573	5e-05	0.0227396	ribosomal protein S16
ALDH3A1	0.721908	25.915	35.8979	5e-05	0.0227396	aldehyde dehydrogenase 3 family member A1
NFKB1	163.171	21.6904	0.13293	5e-05	0.0227396	nuclear factor of kappa light polypeptide gene enhancer in B-cells 1
GDF5	0.684492	21.6548	31.6363	0.00015	0.0475737	growth differentiation factor 5
SFRP2	113.416	17.6024	0.155202	0.00015	0.0475737	secreted frizzled-related protein 2
G0S2	233.399	16.3777	0.0701704	5e-05	0.0227396	G0/G1 switch 2
CXCL3	334.747	14.8086	0.0442382	5e-05	0.0227396	chemokine (C-X-C motif) ligand 3
ICAM1,ICAM4,ICAM5	232.878	13.0559	0.0560633	5e-05	0.0227396	intercellular adhesion molecule
SOD3	87.2911	10.8697	0.124522	5e-05	0.0227396	superoxide dismutase 3, extracellular
EDNRB	81.3807	9.8155	0.120612	5e-05	0.0227396	endothelin receptor type B
PTGES	65.8038	9.17048	0.139361	0.0001	0.0388774	prostaglandin E synthase
CADM1	0.642685	8.66756	13.4865	0.0001	0.0388774	cell adhesion molecule 1
PMAIP1	58.0263	6.98736	0.120417	0.00015	0.0475737	phorbol-12-myristate-13-acetate-induced protein 1
SMOX	57.2027	6.56187	0.114713	0.0001	0.0388774	spermine oxidase
FMOD	39.7058	6.48497	0.163326	0.00015	0.0475737	fibromodulin
CCL20	162.092	5.73552	0.0353843	5e-05	0.0227396	chemokine (C-C motif) ligand 20
RIPK2	50.829	5.24153	0.103121	0.00015	0.0475737	receptor interacting serine/threonine kinase 2
KLF6	35.5106	5.04971	0.142203	0.0001	0.0388774	Kruppel-like factor 6
HIVEP1	25.1642	4.74237	0.188457	0.00015	0.0475737	human immunodeficiency virus type I enhancer binding protein 1
TNFAIP6	695.135	4.63915	0.00667374	5e-05	0.0227396	TNF alpha induced protein 6
MMP3	185.183	4.15238	0.0224231	5e-05	0.0227396	matrix metallopeptidase 3
IFIT3	78.4845	4.11153	0.0523865	5e-05	0.0227396	interferon induced protein with tetratricopeptide repeats 3
CXCL6	230.687	3.81264	0.0165273	5e-05	0.0227396	chemokine (C-X-C motif) ligand 6
GPC3	22.3087	3.30987	0.148367	0.0001	0.0388774	glypican 3
BIRC3	20.9153	3.06231	0.146415	5e-05	0.0227396	baculoviral IAP repeat containing 3
BCL2A1	100.231	2.99886	0.0299195	5e-05	0.0227396	BCL2-related protein A1
GCH1	41.9286	2.97619	0.0709823	0.00015	0.0475737	GTP cyclohydrolase 1
BMP2	65.7944	2.7264	0.0414382	5e-05	0.0227396	bone morphogenetic protein 2
CH25H	55.7454	2.58238	0.0463245	0.0001	0.0388774	cholesterol 25-hydroxylase
CSF2	46.5934	2.12741	0.045659	5e-05	0.0227396	colony stimulating factor 2 (granulocyte-macrophage)
MXRA5	18.4942	1.92697	0.104193	5e-05	0.0227396	matrix-remodelling associated 5
SLC12A7	15.4668	1.58812	0.102679	5e-05	0.0227396	solute carrier family 12 (potassium/chloride transporter), member 7
MTRNR2L10	0	1.53638		5e-05	0.0227396	MT-RNR2-like 10
C11orf96	54.0281	1.46972	0.0272029	5e-05	0.0227396	chromosome 11 open reading frame 96
TSLP	20.9051	1.09448	0.0523547	0.00015	0.0475737	thymic stromal lymphopoietin
IGF2,INS,INS-IGF2	35.8772	0.94049	0.0262141	5e-05	0.0227396	insulin like growth factor 2,
A2M	9.74801	0.812113	0.0833106	5e-05	0.0227396	INS-IGF2 readthrough
IFIT2	22.3563	0.731211	0.0327072	5e-05	0.0227396	interferon induced protein with tetratricopeptide repeats 2
GPR133	11.145	0.660875	0.0592979	5e-05	0.0227396	adhesion G protein-coupled receptor D1
PTPRD	6.89248	0.499976	0.0725393	5e-05	0.0227396	protein tyrosine phosphatase, receptor type, D
HUNK	6.15449	0.343262	0.0557742	5e-05	0.0227396	hormonally up-regulated Neu-associated kinase
KC6	0	0.21715		0.00015	0.0475737	Keratoconus gene 6
