# Supplementary material for: Transcriptome profiling analysis of senescent gingival fibroblasts in response to Fusobacterium nucleatum infection
Source: PLoS One. 2017 Nov 30;12(11):e0188755. doi: 10.1371/journal.pone.0188755 (PMC5708803; doi:10.1371/journal.pone.0188755)
Supplement: S5 Table — All DEG datasets were analyzed using IPA software. The significance value associated with a function in Global Analysis is a measure of the likelihood that a gene from the dataset file under investigation participates in that function. The significance is expressed as a p-value, which is calculated using a right-tailed Fisher's Exact Test. (XLS) [file pone.0188755.s008.xls]

## Sheet: S5 Table
S5 Table.
	Comparison groups	Categories	Diseases or Functions Annotation	p-value	# Molecules	Molecules
A	DEG of uninfected GF(P4) vs. F. nucleatum-infected GF(P4)	Cell Death and Survival	apoptosis	4.2e-26	61	ANGPTL4,BCL2A1,BIRC3,BMP2,CCL2,CD274,CXCL1,CXCL2,CXCL8,EGR3,ENC1,EREG,ERRFI1,G0S2,GEM,HAS2,HBEGF,HUNK,ICAM1,IFIT2,IFIT3,IFNB1,IL11,IL1A,IL32,IL6,IRAK2,IRF1,LIF,MAP2K3,MAP3K8,MMP3,NEDD9,NFATC1,NFKB1,NFKB2,NFKBIA,NFKBIZ,NINJ1,NR4A1,NR4A3,NUAK2,PMAIP1,PTGES,PTGS2,RASD1,RCAN1,RELB,RRAD,SERPINE1,SLC2A1,SMOX,SPHK1,TFPI2,TNFAIP2,TNFAIP3,TNFAIP8,TRAF1,TSLP,TXNIP,ZC3H12A
		Cell Death and Survival	cell death	1e-25	67	ACKR3,ANGPTL4,BCL2A1,BIRC3,BMP2,CCL2,CD274,CXCL1,CXCL2,CXCL8,EGR3,ENC1,EREG,ERRFI1,G0S2,GCH1,GEM,HAS2,HBEGF,HUNK,ICAM1,IFIT2,IFIT3,IFNB1,IL11,IL1A,IL32,IL6,IRAK2,IRF1,ITPRIP,LIF,MAP2K3,MAP3K8,MMP3,NEDD9,NFATC1,NFKB1,NFKB2,NFKBIA,NFKBIZ,NINJ1,NKX3-1,NR4A1,NR4A3,NUAK2,PMAIP1,PTGES,PTGS2,RASD1,RCAN1,RELB,RRAD,SERPINB2,SERPINE1,SLC2A1,SMOX,SPHK1,TFPI2,TNFAIP2,TNFAIP3,TNFAIP8,TRAF1,TSLP,TXNIP,VCAM1,ZC…
		Cellular Growth and Proliferation	proliferation of cells	1.46e-24	68	ACKR3,ADAMTS15,ANGPTL4,BCL2A1,BIRC3,BMP2,CCL2,CD274,CXCL1,CXCL2,CXCL8,EGR3,ENC1,EREG,ERRFI1,FZD8,G0S2,GBP1,GCH1,GEM,HAS2,HBEGF,HUNK,ICAM1,IFIT3,IFNB1,IL11,IL1A,IL32,IL6,IRF1,LIF,MAP2K3,MAP3K8,MMP3,NEDD9,NFATC1,NFKB1,NFKB2,NFKBIA,NINJ1,NKX3-1,NR4A1,NR4A3,PDGFA,PMAIP1,PTGES,PTGS2,PTX3,RASD1,RCAN1,RELB,RRAD,SERPINB2,SERPINE1,SHB,SLC2A1,SMOX,SPHK1,TFPI2,TNFAIP3,TNFAIP6,TNFAIP8,TRAF1,TSLP,TUBB2A,TXNIP…
		Hematological System Development and Function, Tissue Morphology	quantity of leukocytes	4.12e-24	38	ACKR3,BCL2A1,BIRC3,CCL2,CD274,CXCL2,CXCL6,CXCL8,EGR3,GPR68,HBEGF,ICAM1,IFNB1,IL11,IL1A,IL6,IRF1,LIF,MAP3K8,MMP3,NEDD9,NFATC1,NFKB1,NFKB2,NFKBIA,NR4A1,PTGS2,RELB,SERPINB2,SERPINE1,SLC2A1,SPHK1,TNFAIP3,TRAF1,TSLP,TXNIP,VCAM1,ZC3H12A
		Hematological System Development and Function, Tissue Morphology	quantity of blood cells	2.98e-23	39	ACKR3,BCL2A1,BIRC3,CCL2,CD274,CXCL2,CXCL6,CXCL8,EGR3,GPR68,HBEGF,ICAM1,IFNB1,IL11,IL1A,IL6,IRF1,LIF,MAP3K8,MMP3,NEDD9,NFATC1,NFKB1,NFKB2,NFKBIA,NR4A1,PTGS2,RCAN1,RELB,SERPINB2,SERPINE1,SLC2A1,SPHK1,TNFAIP3,TRAF1,TSLP,TXNIP,VCAM1,ZC3H12A
		Cell Death and Survival	necrosis	7.16e-23	58	ACKR3,BCL2A1,BIRC3,BMP2,CCL2,CD274,CXCL1,CXCL2,CXCL8,EGR3,ENC1,EREG,G0S2,GCH1,GEM,HAS2,HBEGF,ICAM1,IFNB1,IL11,IL1A,IL32,IL6,IRAK2,IRF1,ITPRIP,LIF,MAP2K3,MAP3K8,MMP3,NEDD9,NFATC1,NFKB1,NFKB2,NFKBIA,NFKBIZ,NR4A1,NR4A3,PMAIP1,PTGES,PTGS2,RASD1,RCAN1,RELB,RRAD,SERPINB2,SERPINE1,SLC2A1,SMOX,SPHK1,TFPI2,TNFAIP3,TNFAIP8,TRAF1,TSLP,TXNIP,VCAM1,ZC3H12A
		Cellular Movement	cell movement	8.96e-23	53	ACKR3,ANGPTL4,BMP2,CCL2,CD274,CXCL1,CXCL2,CXCL6,CXCL8,EREG,ERRFI1,GBP1,GEM,HAS2,HBEGF,ICAM1,IFIT2,IFNB1,IL11,IL1A,IL32,IL6,LIF,MAP2K3,MAP3K8,MMP3,NEDD9,NFATC1,NFKB1,NFKB2,NFKBIA,NFKBIZ,NINJ1,NKX3-1,NR4A1,NUAK2,PDGFA,PTGES,PTGS2,PTX3,RCAN1,RELB,SERPINB2,SERPINE1,SLC2A1,SPHK1,TFPI2,TNFAIP3,TNFAIP6,TNFAIP8,TSLP,VCAM1,ZC3H12A
		Tissue Morphology	quantity of cells	1.54e-22	48	ACKR3,BCL2A1,BIRC3,BMP2,CCL2,CD274,CXCL1,CXCL2,CXCL6,CXCL8,EGR3,ERRFI1,GPR68,HBEGF,ICAM1,IFNB1,IL11,IL1A,IL6,IRF1,LIF,MAP3K8,MMP3,NEDD9,NFATC1,NFKB1,NFKB2,NFKBIA,NKX3-1,NR4A1,NR4A3,PDGFA,PMAIP1,PTGES,PTGS2,RCAN1,RELB,SERPINB2,SERPINE1,SLC2A1,SPHK1,TNFAIP3,TRAF1,TSLP,TXNIP,VCAM1,ZC3H12A,ZFP42
		Cellular Movement	cellular infiltration	3.89e-22	28	CCL2,CD274,CXCL2,CXCL8,GBP1,ICAM1,IL1A,IL32,IL6,LIF,MAP3K8,NFATC1,NFKB1,NFKB2,NFKBIA,NFKBIZ,NINJ1,NR4A1,PDGFA,PTGES,PTGS2,PTX3,SERPINE1,TNFAIP3,TNFAIP8,TSLP,VCAM1,ZC3H12A
		Cellular Movement	migration of cells	1.65e-21	49	ACKR3,ANGPTL4,BMP2,CCL2,CD274,CXCL1,CXCL2,CXCL6,CXCL8,EREG,ERRFI1,HAS2,HBEGF,ICAM1,IFIT2,IFNB1,IL11,IL1A,IL32,IL6,LIF,MAP2K3,MAP3K8,MMP3,NEDD9,NFATC1,NFKB1,NFKB2,NFKBIA,NFKBIZ,NINJ1,NKX3-1,NR4A1,PDGFA,PTGES,PTGS2,PTX3,RCAN1,SERPINB2,SERPINE1,SLC2A1,SPHK1,TFPI2,TNFAIP3,TNFAIP6,TNFAIP8,TSLP,VCAM1,ZC3H12A
B	DEG of uninfected GF(P22) vs. F. nucleatum-infected GF(P22)	Skeletal and Muscular System Development and Function	morphology of skeleton	5.56e-10	10	DHRS3,EYA1,FMOD,HAPLN1,ID1,KLF10,LIF,NOV,POSTN,SFRP2
		Cellular Development, Connective Tissue Development and Function, Tissue Development	differentiation of connective tissue cells	1.81e-09	13	CMKLR1,CYTL1,GADD45B,ID1,ID3,INSIG1,KLF10,LIF,NOV,NR4A1,POSTN,SFRP2,SMAD7
		Connective Tissue Disorders, Organismal Injury and Abnormalities, Skeletal and Muscular Disorders, Skeletal and Muscular System Development and Function	abnormal morphology of skeleton	4e-09	9	DHRS3,EYA1,FMOD,HAPLN1,ID1,KLF10,LIF,NOV,SFRP2
		Embryonic Development, Organismal Development	development of body axis	6.86e-09	15	CSRNP1,CYTL1,DHRS3,DIO2,EYA1,FMOD,ID1,ID3,INSIG1,LIF,NFKBIA,POSTN,SFRP2,SMAD7,TM4SF1
		Embryonic Development, Organismal Development	development of head	2.54e-08	14	CSRNP1,CYTL1,DHRS3,DIO2,EYA1,FMOD,ID1,ID3,INSIG1,LIF,NFKBIA,POSTN,SMAD7,TM4SF1
		Organismal Development	abnormal morphology of body cavity	2.78e-08	15	BHLHE40,CMKLR1,DHRS3,EYA1,FMOD,ID1,ID3,LIF,MAP3K8,NFKBIA,NOV,POSTN,SMAD7,SYTL2,TRIB1
		Organismal Development	morphology of body cavity	5.4e-08	16	BHLHE40,CMKLR1,DHRS3,EYA1,FMOD,ID1,ID3,LIF,MAP3K8,NFKBIA,NOV,NR4A1,POSTN,SMAD7,SYTL2,TRIB1
		Connective Tissue Development and Function, Skeletal and Muscular System Development and Function, Tissue Development	size of bone	1.22e-07	8	EYA1,HAPLN1,ID1,KLF10,LIF,NOV,POSTN,SFRP2
		Cell Morphology, Tissue Morphology	morphology of connective tissue cells	1.41e-07	8	ID1,INSIG1,KLF10,LIF,NOV,NR4A1,POSTN,TRIB1
		Cancer, Organismal Injury and Abnormalities, Reproductive System Disease	mammary tumor	1.64e-07	17	BHLHE40,CPE,EYA1,GADD45B,ID1,KLF10,LIF,MAP3K8,NFKBIA,NPTX1,NR4A1,POSTN,PTPRD,SEMA6B,SFRP2,TM4SF1,TRIB1
C	DEG of F. nucleatum-infected GF(P4) vs F. nucleatum-infected GF(P22)	Cell Death and Survival	apoptosis	2.2e-16	40	A2M,ALDH3A1,BCL2A1,BIRC3,BMP2,CADM1,CSF2,CSRNP1,CXCL1,CXCL2,CXCL8,EDNRB,FMOD,G0S2,GADD45B,GDF5,GPC3,HES1,HUNK,ICAM1,ID1,IFIT2,IFIT3,IGF2,IL6,KLF10,KLF6,MMP3,NFKB1,PLEKHF1,PMAIP1,PTGES,RIPK2,SFRP2,SGK1,SMOX,SNAI1,SOD3,TNFAIP2,TSLP
		Cell Death and Survival	cell death	5.61e-16	44	A2M,ALDH3A1,BCL2A1,BIRC3,BMP2,CADM1,CSF2,CSRNP1,CXCL1,CXCL2,CXCL3,CXCL8,EDNRB,FMOD,G0S2,GADD45B,GCH1,GDF5,GPC3,HES1,HUNK,ICAM1,ID1,IFIT2,IFIT3,IGF2,IL6,KLF10,KLF6,MMP3,NFKB1,PLEKHF1,PMAIP1,PTGES,RIPK2,RPS16,SFRP2,SGK1,SLC12A7,SMOX,SNAI1,SOD3,TNFAIP2,TSLP
		Cell Death and Survival	necrosis	2.27e-14	38	A2M,ALDH3A1,BCL2A1,BIRC3,BMP2,CADM1,CSF2,CXCL1,CXCL2,CXCL3,CXCL8,EDNRB,FMOD,G0S2,GADD45B,GCH1,GDF5,GPC3,HES1,ICAM1,ID1,IGF2,IL6,KLF10,KLF6,MMP3,NFKB1,PLEKHF1,PMAIP1,PTGES,RIPK2,RPS16,SFRP2,SGK1,SMOX,SNAI1,SOD3,TSLP
		Connective Tissue Disorders, Inflammatory Disease, Organismal Injury and Abnormalities, Skeletal and Muscular Disorders	Rheumatic Disease	7.13e-14	26	BMP2,CCL20,CSF2,CXCL1,CXCL2,CXCL3,CXCL6,CXCL8,EDNRB,FMOD,G0S2,GADD45B,GDF5,HES1,ICAM1,IL6,MMP3,NFKB1,PTGES,PTX3,RIPK2,RPS16,SGK1,SOD3,TNFAIP6,TSLP
		Cellular Growth and Proliferation, Tissue Development	proliferation of epithelial cells	2.21e-13	18	BCL2A1,CSF2,CXCL3,CXCL8,EDNRB,EPGN,GDF5,GPC3,HES1,HUNK,ID1,IGF2,IL6,KLF10,NFKB1,SFRP2,TNFAIP6,TSLP
		Connective Tissue Disorders, Inflammatory Disease, Inflammatory Response, Organismal Injury and Abnormalities, Skeletal and Muscular Disorders	inflammation of joint	2.59e-13	24	BMP2,CCL20,CSF2,CXCL1,CXCL2,CXCL3,CXCL6,CXCL8,FMOD,G0S2,GADD45B,GDF5,HES1,ICAM1,IL6,MMP3,NFKB1,PTGES,PTX3,RIPK2,RPS16,SOD3,TNFAIP6,TSLP
		Cellular Growth and Proliferation	proliferation of cells	7.39e-13	42	A2M,ALDH3A1,BCL2A1,BIRC3,BMP2,CADM1,CCL20,CSF2,CXCL1,CXCL2,CXCL3,CXCL8,EDNRB,EPGN,FMOD,G0S2,GADD45B,GCH1,GDF5,GPC3,HES1,HUNK,ICAM1,ID1,IFIT3,IGF2,IL6,KLF10,KLF6,MMP3,NFKB1,PMAIP1,PTGES,PTX3,RIPK2,SFRP2,SGK1,SMOX,SNAI1,STC2,TNFAIP6,TSLP
		Tissue Development	growth of epithelial tissue	8e-13	20	BCL2A1,BMP2,CSF2,CXCL1,CXCL3,CXCL8,EDNRB,EPGN,GDF5,GPC3,HES1,HUNK,ID1,IGF2,IL6,KLF10,NFKB1,SFRP2,TNFAIP6,TSLP
		Cellular Movement	migration of cells	9.24e-13	31	A2M,BMP2,CCL20,CSF2,CXCL1,CXCL2,CXCL3,CXCL6,CXCL8,EDNRB,FMOD,GDF5,GPC3,ICAM1,ID1,IFIT2,IGF2,IL6,KLF6,MMP3,NFKB1,PTGES,PTX3,RIPK2,SFRP2,SGK1,SNAI1,SOD3,TM4SF1,TNFAIP6,TSLP
		Cancer, Organismal Injury and Abnormalities	metastasis	2.74e-12	21	BMP2,CSF2,CXCL1,CXCL2,CXCL3,CXCL6,CXCL8,EDNRB,GCH1,ICAM1,ID1,IGF2,IL6,KLF6,MMP3,NFKB1,PTX3,SLC12A7,SNAI1,SOD3,TM4SF1
D	Overlapping A and C	Gastrointestinal Disease, Inflammatory Disease, Organismal Injury and Abnormalities	esophagitis	1.25e-12	7	BCL2A1,CXCL1,CXCL2,CXCL6,CXCL8,TNFAIP6,TSLP
		Connective Tissue Disorders, Inflammatory Disease, Inflammatory Response, Organismal Injury and Abnormalities, Skeletal and Muscular Disorders	osteoarthritis	1.27e-11	9	BMP2,CXCL2,CXCL6,ICAM1,IL6,MMP3,NFKB1,PTGES,PTX3
		Inflammatory Response	inflammatory response	2.83e-11	13	BCL2A1,BIRC3,CXCL1,CXCL2,CXCL6,CXCL8,ICAM1,IL6,NFKB1,PTGES,PTX3,TNFAIP6,TSLP
		Connective Tissue Disorders, Inflammatory Disease, Inflammatory Response, Organismal Injury and Abnormalities, Skeletal and Muscular Disorders	inflammation of joint	4.3e-11	14	BMP2,CXCL1,CXCL2,CXCL6,CXCL8,G0S2,ICAM1,IL6,MMP3,NFKB1,PTGES,PTX3,TNFAIP6,TSLP
		Gastrointestinal Disease, Hematological Disease, Immunological Disease, Inflammatory Disease, Organismal Injury and Abnormalities	eosinophilia of esophagus	7.87e-11	6	BCL2A1,CXCL1,CXCL2,CXCL6,TNFAIP6,TSLP
		Cellular Movement, Hematological System Development and Function, Immune Cell Trafficking, Inflammatory Response	influx of phagocytes	1.22e-10	6	CXCL1,CXCL2,CXCL6,IL6,PTX3,TSLP
		Cell Death and Survival	apoptosis	1.51e-10	19	BCL2A1,BIRC3,BMP2,CXCL1,CXCL2,CXCL8,G0S2,HUNK,ICAM1,IFIT2,IFIT3,IL6,MMP3,NFKB1,PMAIP1,PTGES,SMOX,TNFAIP2,TSLP
		Cellular Movement	influx of myeloid cells	1.83e-10	6	CXCL1,CXCL2,CXCL6,IL6,PTX3,TSLP
		Digestive System Development and Function, Gastrointestinal Disease, Hepatic System Development and Function, Hepatic System Disease, Inflammatory Disease, Inflammatory Response, Organ Development, Organismal Injury and Abnormalities, Psychological Disorders	alcoholic hepatitis	2.82e-10	5	CXCL1,CXCL2,CXCL6,CXCL8,IL6
		Cell Death and Survival	cell death of myeloid cells	5.16e-10	8	BCL2A1,BIRC3,CXCL1,CXCL2,CXCL8,IL6,PMAIP1,TSLP
E	Overlapping B and C	Connective Tissue Disorders, Organismal Injury and Abnormalities, Skeletal and Muscular Disorders, Skeletal and Muscular System Development and Function	abnormal morphology of skeleton	1.11e-05	4	FMOD,ID1,KLF10,SFRP2
		Cellular Function and Maintenance, Tissue Development	function of chondrocytes	1.86e-05	2	FMOD,SFRP2
		Connective Tissue Development and Function, Connective Tissue Disorders, Organ Morphology, Organismal Development, Organismal Injury and Abnormalities, Skeletal and Muscular Disorders, Skeletal and Muscular System Development and Function, Tissue Development	abnormal morphology of limb bone	3.44e-05	3	FMOD,KLF10,SFRP2
		Connective Tissue Development and Function, Skeletal and Muscular System Development and Function, Tissue Development	ossification of bone	3.79e-05	3	FMOD,KLF10,SFRP2
		Skeletal and Muscular System Development and Function	morphogenesis of skeletal system	4.32e-05	3	CSRNP1,FMOD,SFRP2
		Cancer, Cell Death and Survival, Organismal Injury and Abnormalities, Tumor Morphology	cell death of cancer cells	5.56e-05	4	FMOD,KLF10,RPS16,SFRP2
		Connective Tissue Development and Function, Skeletal and Muscular System Development and Function	strength of bone	0.000182	2	ID1,KLF10
		Cancer, Organismal Injury and Abnormalities	mucoepidermoid carcinoma	0.00019	2	RPS16,SFRP2
		Hematological Disease, Immunological Disease, Organismal Injury and Abnormalities	abnormality of bone marrow cells	0.000207	2	GADD45B,ID1
		Connective Tissue Development and Function, Skeletal and Muscular System Development and Function, Tissue Development	morphology of bone	0.000252	4	FMOD,ID1,KLF10,SFRP2
